# Supplementary material for: Terephthalaldehyde–Phenolic Resins as a Solid-Phase Extraction System for the Recovery of Rare-Earth Elements
Source: Polymers (Basel). 2022 Jan 13;14(2):311. doi: 10.3390/polym14020311 (PMC8780303; doi:10.3390/polym14020311)
Supplement: Supplementary file 1 [file polymers-14-00311-s001.zip]

Archive with 1 entries (1 files):
- polymers-1514766-supplementary.pdf
